# Supplementary material for: Antifouling Modification of Gold Surfaces for Acoustic Wave Sensor Applications
Source: Biosensors (Basel). 2025 May 29;15(6):343. doi: 10.3390/bios15060343 (PMC12191305; doi:10.3390/bios15060343)
Supplement: Supplementary file 1 [file biosensors-15-00343-s001.zip]

Archive with 1 entries (1 files):
- biosensors-3611573-supplementary.pdf
